# Supplementary material for: Printable Alginate Hydrogels with Embedded Network of Halloysite Nanotubes: Effect of Polymer Cross-Linking on Rheological Properties and Microstructure
Source: Polymers (Basel). 2021 Nov 26;13(23):4130. doi: 10.3390/polym13234130 (PMC8659288; doi:10.3390/polym13234130)
Supplement: Supplementary file 1 [file polymers-13-04130-s001.zip]

Archive with 1 entries (1 files):
- polymers-1471995-supplementary.pdf
